# Supplementary material for: Fish can use hydrostatic pressure to determine their absolute depth
Source: Commun Biol. 2021 Oct 21;4:1208. doi: 10.1038/s42003-021-02749-z (PMC8531354; doi:10.1038/s42003-021-02749-z)
Supplement: Supplementary file 4 — Supplementary Data 1 [file 42003_2021_2749_MOESM4_ESM.xlsx]

## Sheet: Fish choices
Fish	Trial number	Observed	Predicted	Difference
1	1	45	45	0
1	2	45	45	0
1	3	40	40	0
2	1	60	30	30
2	2	45	30	15
2	3	21.6	33.3	-11.7
3	1	20	40	-20
3	2	45	45	0
3	3	45	45	0
12	1	30	30	0
12	2	21.6	33.3	-11.7
12	3	33.3	33.3	0
13	1	40	40	0
13	2	10	40	-30
13	3	40	40	0
14	1	30	30	0
14	2	33.3	33.3	0
14	3	30	30	0
15	1	20	40	-20
15	2	15	45	-30
15	3	20	40	-20
16	1	45	30	15
16	2	33.3	33.3	0
16	3	33.3	33.3	0
18	1	30	30	0
18	2	45	33.3	11.7
18	3	45	30	15
20	1	15	30	-15
20	2	33.3	33.3	0
20	3	30	30	0

## Sheet: Frequency histogram
Difference	frequency
-30	2
-23.4	0
-20	3
-15	1
-11.7	2
-10	0
0	17
10	0
11.7	1
15	3
20	0
23.4	0
30	1
